# Supplementary material for: Metabolomic Insights of the Effects of Bacterial Algicide IRI-160AA on Dinoflagellate Karlodinium veneficum
Source: Metabolites. 2022 Apr 1;12(4):317. doi: 10.3390/metabo12040317 (PMC9030264; doi:10.3390/metabo12040317)
Supplement: Supplementary file 1 [file metabolites-12-00317-s001.zip]

Archive with 2 entries (2 files):
- metabolites-1664955 Supplementary Figures.pdf
- Table S1.xlsx
